# Supplementary material for: A preliminary study on the insect fauna of Al-Baha Province, Saudi Arabia, with descriptions of two new species
Source: Zookeys. 2013 Mar 1;(274):1–88. doi: 10.3897/zookeys.274.4529 (PMC3677392; doi:10.3897/zookeys.274.4529)
Supplement: XML Treatment for Anthrax alruqibi [file zookeys.274.4529-treatment1.xml]

<!DOCTYPE tp:taxon-treatment
  PUBLIC "-//TaxonX//DTD Taxonomic Treatment Publishing DTD v0 20100105//EN" "tax-treatment-NSO.dtd">
<tp:taxon-treatment xmlns:tp="http://www.plazi.org/taxpub"><tp:treatment-meta><mixed-citation publication-type="journal"><person-group><name><surname>El-Hawagry</surname><given-names>Magdi S.</given-names></name><name><surname>Khalil</surname><given-names>Mohammed W.</given-names></name><name><surname>Sharaf</surname><given-names>Mostafa R.</given-names></name><name><surname>Hassan H. Fadl</surname><given-names/></name><name><surname>Aldawood</surname><given-names>Abdulrahman S.</given-names></name></person-group><article-title>A preliminary study on the insect fauna of Al-Baha Province, Saudi Arabia, with descriptions of two new species</article-title><source>Zookeys</source><day>1</day><month>3</month><year>2013</year><volume>2013</volume><issue>274</issue><fpage>1</fpage><lpage>88</lpage><pub-id pub-id-type="doi">10.3897/zookeys.274.4529</pub-id></mixed-citation></tp:treatment-meta><tp:nomenclature><tp:taxon-name>
                        <tp:taxon-name-part taxon-name-part-type="genus">Anthrax</tp:taxon-name-part>
                        <tp:taxon-name-part taxon-name-part-type="species">alruqibi</tp:taxon-name-part>
                    <object-id xmlns:xlink="http://www.w3.org/1999/xlink" xlink:type="simple">urn:lsid:zoobank.org:act:5CF1182F-656F-4EB1-929C-CD2BA4E7CB4C</object-id>
								<object-id xmlns:xlink="http://www.w3.org/1999/xlink" xlink:type="simple">http://species-id.net/wiki/Anthrax_alruqibi</object-id>
								</tp:taxon-name><tp:taxon-authority>El-Hawagry</tp:taxon-authority><tp:taxon-status xmlns:xlink="http://www.w3.org/1999/xlink" xlink:type="simple">sp. n.</tp:taxon-status><xref ref-type="fig" rid="F2">Figs 2</xref><xref ref-type="fig" rid="F3"/><xref ref-type="fig" rid="F4">4</xref></tp:nomenclature><tp:treatment-sec sec-type="Remarks"><title>Remarks.</title><p>This species resembles <italic>Anthrax tureus</italic> Greathead, 1980 in size, vestiture, and venation. However, it differs in having faint brownish spots on r-m crossvein, on the origin of vein R<sub>2+3</sub>, on the middle of cell br slightly after origin of vein R<sub>1</sub>, and another fainter and smaller spot may be present on crossvein bm-cu. It differs also in having the wing very feebly tinged brownish at the base. Further, the sides of the 2<sup>nd</sup> and 4<sup>th</sup> tergites have tufts of long blackish scales and scaly hairs. The epiphallus terminates in a forceps-like process slightly inclined dorsally and continued with a long flange directed ventrally.
                    </p></tp:treatment-sec><!--PageBreak--><tp:treatment-sec sec-type="Key to the Arabian species of genus Anthrax Scopoli"><title>Key to the Arabian species of genus <italic><tp:taxon-name>Anthrax</tp:taxon-name></italic> Scopoli.
                    </title><table-wrap content-type="key" position="anchor" orientation="portrait"><table><tbody><tr><td rowspan="1" colspan="1">1</td><td rowspan="1" colspan="1">Wing entirely hyaline, without any infuscated pattern; scales on abdomen mostly white; length 8mm</td><td rowspan="1" colspan="1"><italic><tp:taxon-name>Anthrax tureus</tp:taxon-name></italic> Greathead, 1980
                                    </td></tr><tr><td rowspan="1" colspan="1">–</td><td rowspan="1" colspan="1">Wing with an infuscated pattern composed either of a dark blackish brown infuscation on at least the basal third, or with spots on the cross-veins; scales on abdomen mostly black; length 8mm or more</td><td rowspan="1" colspan="1">2</td></tr><tr><td rowspan="1" colspan="1">2</td><td rowspan="1" colspan="1">Wing pattern composed of spots on cross-veins and with only costal cell and bases of basal cells brownish</td><td rowspan="1" colspan="1">3</td></tr><tr><td rowspan="1" colspan="1">–</td><td rowspan="1" colspan="1">Wing pattern composed of extensive basicostal infuscation or numerous irregular blackish brown confluent spots </td><td rowspan="1" colspan="1">4</td></tr><tr><td rowspan="1" colspan="1">3</td><td rowspan="1" colspan="1">Wing with brown spots on cross-veins, origin of R<sub>2+3</sub> and fork of R<sub>4+5</sub>; sides of abdominal tergites (except the 1<sup>st</sup>) with black hairs; gonocoxites truncate without long posterior processes; length about 10mm
                                    </td><td rowspan="1" colspan="1"><italic><tp:taxon-name>Sticticus</tp:taxon-name></italic> Klug, 1832
                                    </td></tr><tr><td rowspan="1" colspan="1">–</td><td rowspan="1" colspan="1">Wing with spots on cross-veins and origin of R<sub>2+3</sub> faint brown, fork of R<sub>4+5</sub> without a spot; sides of 3<sup>rd</sup> abdominal tergite with tufts of long snowy whitish scales and scaly hairs, and sides of 3 last tergites with long white hairs seen lower to the black bristles, length about 8mm
                                    </td><td rowspan="1" colspan="1"><italic><tp:taxon-name>Anthrax alruqibi El-Hawagry</tp:taxon-name></italic> sp. n.
                                    </td></tr><tr><td rowspan="1" colspan="1">4</td><td rowspan="1" colspan="1">Wing pattern very dark blackish-brown with a clear-cut margin </td><td rowspan="1" colspan="1">5</td></tr><tr><td rowspan="1" colspan="1">–</td><td rowspan="1" colspan="1">Wing pattern brown with a diffuse margin merging with darker spots on cross-veins</td><td rowspan="1" colspan="1"><italic><tp:taxon-name>Anthrax decisus</tp:taxon-name></italic> Bezzi, 1924
                                    </td></tr><tr><td rowspan="1" colspan="1">5</td><td rowspan="1" colspan="1">Clear area with one or two small isolated spots</td><td rowspan="1" colspan="1"><italic><tp:taxon-name>Anthrax aygulus</tp:taxon-name></italic> Fabricius, 1805
                                    </td></tr><tr><td rowspan="1" colspan="1">–</td><td rowspan="1" colspan="1">Clear area without isolated spots</td><td rowspan="1" colspan="1"><italic><tp:taxon-name>Anthrax fuscipennis</tp:taxon-name></italic> Ricardo, 1903
                                    </td></tr></tbody></table></table-wrap></tp:treatment-sec><tp:treatment-sec sec-type="Etymology"><title>Etymology.</title><p>A patronymic name (A. alruqibi) is proposed in honor of Dr Saeid Al-Ruqib, dean of scientific research in Al-Baha University, Saudi Arabia.</p></tp:treatment-sec><tp:treatment-sec sec-type="Description"><title>Description.</title><p><italic>Holotype male</italic>. Dull black medium sized species. Body length: 8 mm. Wing length: 9 mm.
                    </p><p><italic>Head</italic>: Frons with whitish pruinose, tending to be silvery at margins, covered with black hairs, and yellowish to brownish scales at the middle, and the scales become longer, more dense and pale above the antennae; ocellar tubercle black; occiput with whitish pruinose, whitish scales at eye margin, short sparse black hairs becoming more dense behind the ocellar tubercle, and long brownish scaly hairs around the occipital cavity; face covered with whitish long scaly hairs and long black hairs; eyes at upper part of frons separated by about twice width of ocellar triangle; antennae black with some pale brownish pruinose. <italic>Thorax</italic>: Scutum and scutellum covered with fine white and yellowish to brownish white scaly hairs; bristles and hairs black; anterior corners with snowy white scaly hairs, being shaggy and more slender at fore margin; hind margin of scutellum with short white scales; legs black; hairs and bristles black; coxae and tibiae covered with white scales, mixed with brownish white ones on tibiae; claws black; pulvilli grayish; wing hyaline (<xref ref-type="fig" rid="F2">Fig. 2</xref>) with a feeble basicostal infuscation, with a faint brownish spots on r-m, on the origin of vein R<sub>2+3</sub>, on the middle of cell br slightly af<!--PageBreak-->ter origin of vein R<sub>1</sub>, and another fainter and smaller one may present also on bm-cu crossvein; squama with a short white fringe; plumula white; coastal hook black with white scales; halteres brown with knobs white at tip. <bold><italic>Abdomen</italic></bold>: Corners of 1<sup>st</sup> tergite with snowy whitish tuft of long scaly hairs; sides of 2<sup>nd</sup> and 4<sup>th</sup> tergites with tufts of long blackish scales and scaly hairs; sides of 3<sup>rd</sup> tergite with tufts of long snowy whitish scales and scaly hairs; bristles of abdomen black and strongly developed; sides of 3 last tergites with long white hairs seen lower to the black bristles; posterior margin of all tergites with snowy whitish scales, becoming more dense and broad at sides especially at sides of 6<sup>th</sup> tergite; yellowish white scaly hairs and small scales present across mid-line of 2<sup>nd</sup>, 3<sup>rd</sup>, and 4<sup>th</sup> tergites; tergites with dense black scales lying flat especially on sides of 4<sup>th</sup> and 5<sup>th</sup> ones. <bold><italic>Hypopygium</italic></bold> (Fig 3): Posterior processes of gonocoxites long and narrow; epiphallus terminating in a forceps-like process slightly inclined dorsally and continued with a long flange directed ventrally. <bold><italic>Patatype female</italic></bold>. Similar to holotype male; spermatheca (<xref ref-type="fig" rid="F4">Fig. 4</xref>) weakly sclerotized, with globular capsules, ejection apparatus short.
                    </p></tp:treatment-sec><tp:treatment-sec sec-type="distribution"><title>Distribution.</title><p><bold>Holotype male</bold>, Aqabet Al-Baha-Tihama, Al-Baha Province, Saudi Arabia (<named-content xmlns:xlink="http://www.w3.org/1999/xlink" content-type="dwc:verbatimCoordinates" xlink:type="simple">20.00000°N, 41.43758°E</named-content>, 1300 m.a.s.l.), 18-19.IV.2012 (El-Hawagry ). Paratypes: 1 female, the same holotype data; 1 male, Al-Mekhwa, 21.III.2012 (El-Hawagry); 1 male, Ghabet Raghdan, 12.V.2012 (El-Hawagry); Ghabet Shahba, 8.VI.2012 (El-Hawagry). Holotype and paratypes are deposited in Efflatoun collection, Entomology Department, Faculty of Science, Cairo University, Egypt (<bold>EFC</bold>).
                    </p><fig id="F2" position="float" orientation="portrait"><label>Figure 2.</label><caption><p>Wing of <italic><tp:taxon-name>Anthrax alruqibi</tp:taxon-name></italic> El-Hawagrysp. n.</p></caption><graphic xmlns:xlink="http://www.w3.org/1999/xlink" xlink:href="ZooKeys-274-001-g002.jpg" position="float" orientation="portrait" xlink:type="simple"/></fig><fig id="F3" position="float" orientation="portrait"><label>Figure 3.</label><caption><p>Male genitalia of <italic><tp:taxon-name>Anthrax alruqibi</tp:taxon-name></italic> El-Hawagrysp. n.</p></caption><graphic xmlns:xlink="http://www.w3.org/1999/xlink" xlink:href="ZooKeys-274-001-g003.jpg" position="float" orientation="portrait" xlink:type="simple"/></fig><fig id="F4" position="float" orientation="portrait"><label>Figure 4.</label><caption><p>Spermatheca of female <italic><tp:taxon-name>Anthrax alruqibi</tp:taxon-name></italic> El-Hawagrysp. n.</p></caption><graphic xmlns:xlink="http://www.w3.org/1999/xlink" xlink:href="ZooKeys-274-001-g004.jpg" position="float" orientation="portrait" xlink:type="simple"/></fig></tp:treatment-sec></tp:taxon-treatment>
