# Supplementary material for: A preliminary study on the insect fauna of Al-Baha Province, Saudi Arabia, with descriptions of two new species
Source: Zookeys. 2013 Mar 1;(274):1–88. doi: 10.3897/zookeys.274.4529 (PMC3677392; doi:10.3897/zookeys.274.4529)
Supplement: XML Treatment for Monomorium sarawatensis [file zookeys.274.4529-treatment2.xml]

<!DOCTYPE tp:taxon-treatment
  PUBLIC "-//TaxonX//DTD Taxonomic Treatment Publishing DTD v0 20100105//EN" "tax-treatment-NSO.dtd">
<tp:taxon-treatment xmlns:tp="http://www.plazi.org/taxpub"><tp:treatment-meta><mixed-citation publication-type="journal"><person-group><name><surname>El-Hawagry</surname><given-names>Magdi S.</given-names></name><name><surname>Khalil</surname><given-names>Mohammed W.</given-names></name><name><surname>Sharaf</surname><given-names>Mostafa R.</given-names></name><name><surname>Hassan H. Fadl</surname><given-names/></name><name><surname>Aldawood</surname><given-names>Abdulrahman S.</given-names></name></person-group><article-title>A preliminary study on the insect fauna of Al-Baha Province, Saudi Arabia, with descriptions of two new species</article-title><source>Zookeys</source><day>1</day><month>3</month><year>2013</year><volume>2013</volume><issue>274</issue><fpage>1</fpage><lpage>88</lpage><pub-id pub-id-type="doi">10.3897/zookeys.274.4529</pub-id></mixed-citation></tp:treatment-meta><tp:nomenclature><tp:taxon-name>
                        <tp:taxon-name-part taxon-name-part-type="genus">Monomorium</tp:taxon-name-part>
                        <tp:taxon-name-part taxon-name-part-type="species">sarawatensis</tp:taxon-name-part>
                    <object-id xmlns:xlink="http://www.w3.org/1999/xlink" xlink:type="simple">urn:lsid:zoobank.org:act:9E547C91-E6B5-4E42-9DC2-386D846C4167</object-id>
								<object-id xmlns:xlink="http://www.w3.org/1999/xlink" xlink:type="simple">http://species-id.net/wiki/Monomorium_sarawatensis</object-id>
								</tp:taxon-name><tp:taxon-authority>Sharaf &amp; Aldawood</tp:taxon-authority><tp:taxon-status xmlns:xlink="http://www.w3.org/1999/xlink" xlink:type="simple">sp. n.</tp:taxon-status><xref ref-type="fig" rid="F5">Figs 5</xref><xref ref-type="fig" rid="F6"/><xref ref-type="fig" rid="F7"/><xref ref-type="fig" rid="F8"/><xref ref-type="fig" rid="F9">–15</xref></tp:nomenclature><tp:treatment-sec sec-type="Measurements and indices"><title>Measurements and indices:</title><p>TL	Total Length; the outstretched length of the ant from the mandibular apex to the metasomal apex.</p><p>HW	Head Width; the maximum width of the head behind eyes in full face view.</p><p><bold>HL</bold>	Head Length; the maximum length of the head, excluding the mandibles.
                    </p><p><bold>CI</bold>	Cephalic Index (HW × 100/HL).
                    </p><p><bold>SL</bold>	Scape Length, excluding basal neck.
                    </p><p><bold>SI</bold>	Scape Index (SL × 100/HW).
                    </p><p><bold>EL</bold>	Eye Length; the maximum diameter of the eye.
                    </p><p><bold>ML</bold>	Mesosoma Length; the length of the mesosoma in lateral view, from the point at which the pronotum meets the cervical shield to the posterior base of the propodeal lobes or teeth.
                    </p><p><bold>PRW</bold>	Pronotal width, maximum width in dorsal view.
                    </p><p><bold>PL</bold>	Petiole Length; the maximum length measured in dorsal view, from the anterior margin to the posterior margin.
                    </p><p><bold>PW</bold>	Petiole Width; maximum width measured in dorsal view.
                    </p><p><bold>PPL</bold>	Postpetiole Length; maximum length measured in dorsal view.
                    </p><p><bold>PPW</bold>	Postpetiole Width; maximum width measured in dorsal view.
                    </p><p><!--PageBreak-->All measurements are in millimeters and follow the standard measurements (Bolton 1987).</p><p>This new species is a member of the <italic><tp:taxon-name>Monomorium monomorium</tp:taxon-name></italic>-group as defined by Bolton (1987), but it does not fit any of the <italic><tp:taxon-name>Monomorium</tp:taxon-name></italic> species in Bolton’s key to the Afrotropical species or the key to the Arabian species given by <xref ref-type="bibr" rid="B26">Collingwood and Agosti (1996)</xref>. <italic><tp:taxon-name>Monomorium sarawatensis</tp:taxon-name></italic> superficially seems to be similar to <italic><tp:taxon-name>Monomorium affabile</tp:taxon-name></italic> Santschi and <italic><tp:taxon-name>Monomorium malatu</tp:taxon-name></italic> Bolton described from Zaire. The three species share the following characters: dorsum and sides of propodeum and waist blanketed everywhere with dense reticulate-punctate sculpture; fourth (basal) tooth of mandible slightly smaller than the third, and not broadly separated; genae faintly longitudinally striated; body pilosity clubbed. However, <italic>sarawatensis</italic> can be easily separated by the uniform yellow color, whereas the color of the latter species is dark brown to blackish-brown. In comparison with <italic>affabile</italic>, <italic>sarawatensis</italic> is consistently larger (TL 1.77-2.13), versus (TL 1.5) and the eyes are smaller (EL 0.17-0.22 × HW, versus EL 0.24 × HW).
                    </p><p>The type locality is a farm planted with <italic><tp:taxon-name>Annona squamosa</tp:taxon-name></italic> L. (<tp:taxon-name>Annonaceae</tp:taxon-name>), <italic><tp:taxon-name>Prunus persica</tp:taxon-name></italic> (L.), <italic><tp:taxon-name>Prunus Amigdalus</tp:taxon-name></italic> (Mill.) (<tp:taxon-name>Rosaceae</tp:taxon-name>), <italic><tp:taxon-name>Psidium guajava</tp:taxon-name></italic> L. (Family: <tp:taxon-name>Myrtaceae</tp:taxon-name>), <italic><tp:taxon-name>Zea mays</tp:taxon-name></italic> ssp. <italic>mays</italic> L. (Family: <tp:taxon-name>Poaceae</tp:taxon-name>), in addition to banana, and mango. The new species was found nesting inside a woody fruit of <italic><tp:taxon-name>Annona squamosa</tp:taxon-name></italic>. No males or queens were seen.
                    </p></tp:treatment-sec><tp:treatment-sec sec-type="Diagnosis"><title>Diagnosis:</title><p>This new species is characterized by a combination of the following characters: eyes with five-six ommatidia in the longest row; genae faintly longitudinally striated; metanotal groove deep and broad; propodeal dorsum making a weak obtuse angle with propodeal declivity; mesosoma and waist densely reticulate-punctate; body pilosity clubbed.</p></tp:treatment-sec><tp:treatment-sec sec-type="Key to the Arabian species of the Monomorium monomorium-group"><title>Key to the Arabian species of the <italic><tp:taxon-name>Monomorium monomorium</tp:taxon-name></italic>-group
                    </title><table-wrap content-type="key" position="anchor" orientation="portrait"><table><tbody><tr><td rowspan="1" colspan="1">1</td><td rowspan="1" colspan="1">Antennae with 11 segments</td><td rowspan="1" colspan="1">2</td></tr><tr><td rowspan="1" colspan="1">–</td><td rowspan="1" colspan="1">Antennae with 12 segments</td><td rowspan="1" colspan="1">5</td></tr><tr><td rowspan="1" colspan="1">2</td><td rowspan="1" colspan="1">Terminal funicular segment broadly swollen</td><td rowspan="1" colspan="1"><italic><tp:taxon-name>Monomorium clavicorne</tp:taxon-name></italic> Andre, 1883
                                    </td></tr><tr><td rowspan="1" colspan="1">–</td><td rowspan="1" colspan="1">Terminal funicular segment enlarged, not Swollen</td><td rowspan="1" colspan="1">3</td></tr><tr><td rowspan="1" colspan="1">3</td><td rowspan="1" colspan="1">Mesosoma without hairs</td><td rowspan="1" colspan="1"><italic><tp:taxon-name>Monomorium aeyade</tp:taxon-name></italic> Collingwood &amp; Agosti, 1996
                                    </td></tr><tr><td rowspan="1" colspan="1">–</td><td rowspan="1" colspan="1">Mesosoma with hairs</td><td rowspan="1" colspan="1">4</td></tr><tr><td rowspan="1" colspan="1">4</td><td rowspan="1" colspan="1">Mesonotum with at least six pairs of hairs, two on pronotum, four on mesonotum; antennal scapes shorter (SI 74-84); CI higher (74–80)</td><td rowspan="1" colspan="1"><italic><tp:taxon-name>Monomorium exiguum</tp:taxon-name></italic> Forel, 1894
                                    </td></tr><tr><td rowspan="1" colspan="1">–</td><td rowspan="1" colspan="1">Mesosoma with fewer hairs, one pair on pronotum and two one mesonotum; antennal scapes slightly longer (SI 90); CI smaller (71)</td><td rowspan="1" colspan="1"><italic><tp:taxon-name>Monomorium baushare</tp:taxon-name></italic> Collingwood &amp; Agosti, 1996
                                    </td></tr><tr><td rowspan="1" colspan="1">5</td><td rowspan="1" colspan="1">Mesosoma and waist densely and conspicuously reticulate-punctate</td><td rowspan="1" colspan="1"><italic><tp:taxon-name>Monomorium sarawatensis</tp:taxon-name></italic> sp. n.
                                    </td></tr><tr><td rowspan="1" colspan="1">–</td><td rowspan="1" colspan="1">Mesosoma and waist smooth and shining</td><td rowspan="1" colspan="1">6</td></tr><tr><td rowspan="1" colspan="1"><!--PageBreak-->6</td><td rowspan="1" colspan="1">Head, in full-face view, with long hairs surrounding posterior margin and head sides forming a fringe; metanotal groove shallow</td><td rowspan="1" colspan="1"><italic><tp:taxon-name>Monomorium qarahe</tp:taxon-name></italic> Collingwood &amp; Agosti, 1996
                                    </td></tr><tr><td rowspan="1" colspan="1">–</td><td rowspan="1" colspan="1">Head, in full-face view, without a fringe of long hairs; metanotal groove sharp and distinct</td><td rowspan="1" colspan="1">7</td></tr><tr><td rowspan="1" colspan="1">7</td><td rowspan="1" colspan="1">Larger yellow species; TL 1.70–2.30, HW 0.40; metanotal groove sharp but too small to break the dorsal outline; pronotum with a single pair of curved hairs</td><td rowspan="1" colspan="1"><italic><tp:taxon-name>Monomorium montanum</tp:taxon-name></italic> Collingwood &amp; Agosti, 1996
                                    </td></tr><tr><td rowspan="1" colspan="1">–</td><td rowspan="1" colspan="1">Smaller yellowish to light brownish yellow species, first and second gastral tergites with light brownish bands; TL 1.42–1.84; HW 0.32–0.36; metanotal groove sharp and distinctly breaks the dorsal outline; anterior pronotal margin with two pairs of hairs, middle part of pronotum with a single pair</td><td rowspan="1" colspan="1"><italic><tp:taxon-name>Monomorium dryhimi</tp:taxon-name></italic> Aldawood &amp; Sharaf, 2011
                                    </td></tr></tbody></table></table-wrap></tp:treatment-sec><tp:treatment-sec sec-type="Description"><title>Description.</title><p>Measurements: Holotype worker.TL1.98, HL 0.52, HW 0.42, SL 0.38, ML 0.56, EL 0.08, PRW 0.25, PL 0.14, PW 0.12, PPL 0.11, PPW 0.14, SI 90, CI 81.</p><p><bold><italic>Paratypes</italic></bold>.TL1.77-2.13, HL 0.48-0.53, HW 0.36-0.42, SL 0.30-0.39, ML 0.45-0.56, EL 0.07-0.08, PRW 0.21-0.25, PL 0.09-0.14, PW 0.09-0.12, PPL 0.08-0.11, PPW 0.11-0.14, SI 81-95, CI 75-84.
                    </p><p>(N=12).</p><p><bold><italic>Holotype worker</italic>.</bold> Head distinctly longer than broad, with a nearly straight posterior margin and shallowly convex sides; head dorsum smooth and shining with few scattered hair-pits; anterior clypeal margin feebly concave between a pair of obtusely projecting angles which separate anterior and lateral margins; clypeal carinae broadly separated and subparallel; eyes with five-six ommatidia in the longest row (EL 0.17-0.22x HW). With head in profile the posterior margins of eyes at the midlength of sides; antennal scapes, when laid back from their insertions, failing to reach posterior margin of head; genae faintly longitudinally striate. Mesosoma in lateral view with the promesonotum straight or feebly convex; metanotal groove deep and broad; propodeal dorsum making a weak obtuse angle with propodeal declivity; mesosomal pilosity few and sparse, two pairs of erect setae on pronotum, five or more on mesonotum, three on propodeum; propodeal spiracle small and pinhole-like; mesosoma densely reticulate-punctate except for pronotal sides which are nearly smooth and shining. Petiolar node high and acuminatein profile, usually with two pairs of erect setae, petiolar peduncle thick and short. Postpetiole in dorsal view clearly broader than long. Petiole and postpetiole densely reticulate-punctate. Color uniformly yellow. Body pilosity clubbed.
                    </p></tp:treatment-sec><tp:treatment-sec sec-type="distribution"><title>Distribution.</title><p><italic>Holotype worker</italic>, Aqabet Al-Baha-Tihama, Al-Baha Province, Saudi Arabia (<named-content xmlns:xlink="http://www.w3.org/1999/xlink" content-type="dwc:verbatimCoordinates" xlink:type="simple">20.00000°N, 41.43758°E</named-content>, 1300 m.a.s.l.), 19.IV.2012 (M. R. Sharaf ), deposited in King Saud Museum of Arthropods (<bold>KSMA</bold>), College of Food and Agriculture Sciences, King Saud University, Riyadh, Kingdom of Saudi Arabia.
                    </p><p><bold>Paratypes</bold>. 33 workers, same locality and data as holotype; 1 deposited in the Muséum ďHistoire Naturelle, Geneva, Switzerland (Dr Bernhard Merz); 1 in Naturhis<!--PageBreak-->torisches Museum, Basel, Switzerland (Mrs. Isabelle Zürcher-Pfander); 1 in California Academy of Science (Dr Brian Fisher); 1 in the Museum of Comparative Zoology, Harvard University, Cambridge, USA (Prof. E. O. Wilson); 1 in the Division of Entomology (Snow Entomological Collections), University of Kansas Natural History Museum, Lawrence, Kansas, USA (Prof. Michael S. Engel); 1 in World Museum Liverpool, Liverpool, U.K (Mr. Tony Hunter), 1 in The Natural History Museum, London (Mr. Barry Bolton); the remaining paratypes are in the King Saud Museum of Arthropods, King Saud University, Riyadh, Saudi Arabia.
                    </p></tp:treatment-sec><tp:treatment-sec sec-type="Note"><title>Note.</title><p>Specimens were photographed by Erin Prado using a JVC KY-F70B 3CCD digital camera attached to a Leica M420 stereomicroscope. All digital images were processed using Auto-Montage (Syncroscopy, Division of Synoptics Ltd, USA) software. Images of the specimens are available in full color on <ext-link xmlns:xlink="http://www.w3.org/1999/xlink" ext-link-type="uri" xlink:href="http://www.antweb.org" xlink:type="simple">www.antweb.org</ext-link>.
                    </p><fig id="F5" position="float" orientation="portrait"><label>Figures 5–6.</label><caption><p>SEM of <italic><tp:taxon-name>Monomorium sarawatensis</tp:taxon-name></italic> sp.n., paratype worker, head in full-face view.</p></caption><graphic xmlns:xlink="http://www.w3.org/1999/xlink" xlink:href="ZooKeys-274-001-g005.jpg" position="float" orientation="portrait" xlink:type="simple"/></fig><fig id="F6" position="float" orientation="portrait"><label>Figures 7–8.</label><caption><p>SEM of <italic><tp:taxon-name>Monomorium sarawatensis</tp:taxon-name></italic> sp.n., paratype worker <bold>7</bold> body in profile, 8 head in profile.</p></caption><graphic xmlns:xlink="http://www.w3.org/1999/xlink" xlink:href="ZooKeys-274-001-g006.jpg" position="float" orientation="portrait" xlink:type="simple"/></fig><fig id="F7" position="float" orientation="portrait"><label>Figures 9–10.</label><caption><p>SEM of <italic><tp:taxon-name>Monomorium sarawatensis</tp:taxon-name></italic> sp.n., paratype worker <bold>9</bold> mesosoma in profile <bold>10</bold> propodeal spiracle.</p></caption><graphic xmlns:xlink="http://www.w3.org/1999/xlink" xlink:href="ZooKeys-274-001-g007.jpg" position="float" orientation="portrait" xlink:type="simple"/></fig><fig id="F8" position="float" orientation="portrait"><label>Figures 11–12.</label><caption><p>SEM of <italic><tp:taxon-name>Monomorium sarawatensis</tp:taxon-name></italic> sp. n., paratype worker <bold>11</bold> clubbed hairs <bold>12</bold> petiole and postpetiole.</p></caption><graphic xmlns:xlink="http://www.w3.org/1999/xlink" xlink:href="ZooKeys-274-001-g008.jpg" position="float" orientation="portrait" xlink:type="simple"/></fig><fig id="F9" position="float" orientation="portrait"><label>Figures 13–15.</label><caption><p>Automontage of <italic><tp:taxon-name>Monomorium sarawatensis</tp:taxon-name></italic> sp.n., paratype worker <bold>13</bold> body in profile <bold>14</bold> body in dorsal view <bold>15</bold> head in full-face view.</p></caption><graphic xmlns:xlink="http://www.w3.org/1999/xlink" xlink:href="ZooKeys-274-001-g009.jpg" position="float" orientation="portrait" xlink:type="simple"/></fig></tp:treatment-sec><ref-list><ref id="B26"><mixed-citation xmlns:xlink="http://www.w3.org/1999/xlink" xlink:type="simple"><person-group><name name-style="western"><surname>Collingwood</surname><given-names>CA</given-names></name><name name-style="western"><surname>Agosti</surname><given-names>D</given-names></name></person-group> (<year>1996</year>)<article-title> Formicidae of Saudi Arabia (part 2).</article-title><source>Fauna of Saudi Arabia </source><volume>15</volume>: <fpage>300</fpage>-<lpage>385</lpage>.</mixed-citation></ref></ref-list></tp:taxon-treatment>
